# Supplementary material for: Different Trends of Immune Activation Markers When Switching to Either Oral or Injectable Dual Antiretroviral Therapy Based on Integrase Inhibitors in People Living with HIV
Source: Pathogens. 2026 Mar 14;15(3):316. doi: 10.3390/pathogens15030316 (PMC13029144; doi:10.3390/pathogens15030316)
Supplement: Supplementary file 1 [file pathogens-15-00316-s001.zip › Figure S1.xlsx]

## Sheet: Feuil1
Fig. S1: Trajectories of immune activation markers for each patient from the inclusion to end of follow-up
Switch to long acting ART
Switch to oral dual ART
