# Supplementary material for: Different Trends of Immune Activation Markers When Switching to Either Oral or Injectable Dual Antiretroviral Therapy Based on Integrase Inhibitors in People Living with HIV
Source: Pathogens. 2026 Mar 14;15(3):316. doi: 10.3390/pathogens15030316 (PMC13029144; doi:10.3390/pathogens15030316)
Supplement: Supplementary file 1 [file pathogens-15-00316-s001.zip › Table S1.xlsx]

## Sheet: Feuil1
Table S1: Trajectory of immune activation markers between the inclusion and the end of follow-up excluding sCD163 and IL-6 outliers
	Longadapt (n=18)
	mean	[SD]	Median	Q1	Q3	p-value*
sCD14 (ng/ml)
D0	1.88	[0.71]	1.80	1.46	2.29	0.033
End of FU	2.31	[1.00]	1.94	1.58	2.82
sCD163 (pg/ml)
D0	424.5	[157.4]	400.0	310.8	478.4	0.173
End of FU	587.91	[277.70]	527.15	402.95	773.74
MCP (pg/ml)
D0	214.92	[66.76]	202.57	165.33	243.21	0.417
End of FU	210.03	[76.34]	195.37	161.78	239.69
IL-6 (pg/ml)
D0	2.0	[0.8]	1.5	1.50	1.7	0.906
End of FU	5.70	[13.40]	1.76	1.50	3.91
	Immunadapt (n=20)
	mean	[SD]	Median	Q1	Q3	p-value*
sCD14 (ng/ml)
D0	3.63	[0.69]	3.55	3.09	3.88	<0.001
End of FU	3.01	[0.52]	2.97	2.70	3.31
sCD163 (pg/ml)
D0	371.85	[128.15]	350.49	251.97	477.49	0.093
End of FU	416.01	[171.60]	428.83	299.45	483.43
MCP (pg/ml)
D0	70.85	[65.67]	53.67	38.20	73.86	0.114
End of FU	59.55	[62.86]	46.43	31.26	58.11
IL-6 (pg/ml)
D0	0.4	[1.3]	0.00	0.00	0.00	0.346
End of FU	0.0	[0.0]	0.00	0.00	0.00
*Wilcoxon signed-rank test
D0: Day zero
FU: Follow-up
